# Supplementary material for: Comparative Transcriptomic Profiling Reveals Differences in Initiation of Antiviral Response in Low rAAV Producing HEK293 Suspension Cells
Source: Biotechnol J. 2026 Jul 9;21(7):e70282. doi: 10.1002/biot.70282 (PMC13347752; doi:10.1002/biot.70282)
Supplement: Supplementary file 2 — Supporting File 2: biot70282‐sup‐0002‐TableS7_ORA_Gene_lists.xlsx. [file BIOT-21-e70282-s001.xlsx]

## Sheet: TableS7
Table S7:	Gene lists subjected to gene ontology and pathway enrichment analysis (metascape).
list01:	Gene set from comparative B-spline analysis, significant splines (cT>2, padj.<0.001) shared by VPC-derived cells (VPC_VPC, VPC_PE, VPC_BalCD)
list02:	Gene set from comparative B-spline analysis, significant splines (cT>2, padj.<0.001) shared by VPC-derived cells (VPC_VPC, VPC_PE, VPC_BalCD) and PE
list03:	Gene set from comparative B-spline analysis, significant splines (cT>2, padj.<0.001) shared unique to BalCD
list04:	Cell line VPC_VPC, Clustering results, trajectories of top DEGs
list05:	Cell line VPC_PE, Clustering results, trajectories of top DEGs
list06:	Cell line VPC_BalCD, Clustering results, trajectories of top DEGs
list07:	Cell line BalCD, Clustering results, trajectories of top DEGs
list08:	Cell line PE, Clustering results, trajectories of top DEGs

## Sheet: list01
TableS7	list01:
Gene set from comparative B-spline analysis, significant splines (cT>2, padj.<0.001) shared by VPC-derived cells (VPC_VPC, VPC_PE, VPC_BalCD)
Gene
ADAMTS7
ADAMTSL4
ADGRB3-DT
ADGRG3
AGAP2
AGK-DT
ALDH1A3
ALDH1L1
AMH
AOC3
APLN
APOBEC3D
ASB9
ATCAY
ATE1OSP
ATP2A3
BICRA-AS2
BMP2K-DT
BRINP2
BTG1-DT
BTK
C10orf71
C16orf86
C19orf18
C1QL4
C3orf20
C5orf58
C9orf43
CA7
CACNA1F
CACNA1G
CACNA1S
CALCR
CAPN5
CD38
CD4
CDA
CDH3
CDH3-AS1
CDK13-DT
CEND1
CFAP52
CFAP97D1
CFAP99
CHRNA9
CHRNB4
CIROZ
CLDN14-AS1
COL12A1
COL23A1
COLCA1
CPAMD8
CPMER
CPNE7
CREB3L3
CRLF1
CRYZL2P
CTF1
CX3CR1
CXCR2
DCST2
DCXR-DT
DGKG
DIRAS3
DKK3
DNAAF6
DNAH2
DNAI4
DOK2
DPYS
DRAXIN
DRC7
DRICH1
DUSP13B
DYNLL2-DT
ELAPOR1
ELFN1
ENEMAL
F10
F11
FAM110D
FAM124B
FAM169A-AS1
FAM181B
FAM193B-DT
FAM20A
FAM83C-AS1
FAR2-AS1
FAXDC2
FBXO24
FCRLB
FER1L6
FGF23
FLJ38576
FNDC10
FOXD4L1
FRMPD2
FSCN3
GALNT5
GALP
GALR2
GAPDH-DT
GCNA
GDF10
GFRA3
GIPC3
GJD3-AS1
GLUD1P2
GNAT2
GPR162
GPR176-DT
GPR35
GPR37L1
GPR75
GRID2IP
GRIN2B
GRK3-AS1
GSC-DT
GZMB
H1-1
HAS2
HEXA-AS1
HGF
HHIP
HHIPL2
HIF3A
HIGD2B
HIVEP2-DT
HMGA2-AS1
HRC
HSD11B1L
HSD11B2
HTR6
IGHE_1
IGSF22
IL12RB1
IL17RE
IL17REL
IL5
INSIG1
INTS4P2
IP6K3
IQSEC3
IRAK3
IRF6
IRGM
ITGB4
ITIH6
JPH2
KANK3
KANK4
KCNAB2
KCNE3
KCNN3
KIF4B
KLHL30
KLK7
KLK8
KLKB1
LCK
LGSN
LIN28A
LIN28B-AS1
LINC00173
LINC00880
LINC01260
LINC01415
LINC01431
LINC01588
LINC01647
LINC01694
LINC02175
LINC02204
LINC02212
LINC02724
LINC02731
LINC02774
LINC02870
LINC02940
LINC03099
LIPG
LMOD1
LNCOC1
LOC101927241
LOC101927467
LOC101927932
LOC101928864
LOC101929638
LOC105369304
LOC105370196
LOC105370227
LOC105371348
LOC105371501
LOC105371742
LOC105371939
LOC105372238
LOC105372436
LOC105372575
LOC105373035
LOC105373707
LOC105373760
LOC105374080
LOC105374110
LOC105374495
LOC105374748
LOC105374807
LOC105374906
LOC105375517
LOC105375782
LOC105376058
LOC105376204
LOC105376380
LOC105376661
LOC105377343
LOC105377581
LOC105378250
LOC105378589
LOC105378833
LOC105378834
LOC105378839
LOC105379082
LOC105379346
LOC107984334
LOC107985211
LOC107986075
LOC107986195
LOC107986876
LOC112268153
LOC112268199
LOC124900674
LOC124900718
LOC124901018
LOC124901088
LOC124901227
LOC124901268
LOC124901318
LOC124901324
LOC124901440
LOC124901679
LOC124901680
LOC124901777
LOC124901941
LOC124902216
LOC124902464
LOC124902652
LOC124902731
LOC124902746
LOC124903057
LOC124903088
LOC124903090
LOC124903139
LOC124903280
LOC124903281
LOC124903286
LOC124903486
LOC124903521
LOC124903687
LOC124903710
LOC124903825
LOC124903843
LOC124903896
LOC124903937
LOC124904080
LOC124904348
LOC124904411
LOC124904416
LOC124904417
LOC124904570
LOC124904644
LOC124904653
LOC124904755
LOC124904901
LOC124905126
LOC124905134
LOC124905206
LOC124906013
LOC124906081
LOC124906221
LOC124907728
LOC124907735
LOC124907742
LOC124907875
LOC124907952
LOC124909347
LOC285191
LOC93463
LRG1
LRP4-AS1
LRRC17
LRRC25
LRRC74B
MAP7D2
MAPT_1
MAT1A
METTL27
MFNG
MGAT4EP
MIR659
MIR7-3HG
MIR9-3HG
MLC1
MMP2
MMP23B
MOV10L1
MTUS2-AS1
MYCL-AS1
MYH3
MYO15B
MYO1A
MYOZ2
NALT1
NEMP2-DT
NFE2L1-DT
NHSL2
NLRP12
NMUR1
NQO2-AS1
NTSR1-AS1
NUP210L
NUP93-DT
NXF3
ODC1-DT
OTP
P2RX3
PAQR8
PAX5
PCAT6
PICART1
PLA2G4F
PLPPR3
POM121L2
POT1-AS1
PRKD3-DT
PRR22
PSD2
PSD4
PSMD3-AS1
PSMD5
PTGES
PTGES2-DT
PTPN5
PTPN6
RAB26
RAB37
RAC2
RAPGEF3
REM2
RFPL1S
RIN2
RNASE4
RNF112
ROS1
RRAS
RTBDN
SCN4A
SERPINA5
SEZ6
SLC15A1
SLC2A12
SLC43A2
SLC4A1
SMIM43
SMOC2
SMTNL2
SNCG
SNED1-AS1
SOD2-OT1
SPAG8
SPATA31B2P
SPMIP8
SPN
SRRM4
SSMEM1
ST7-AS1
STK32A
STK32A-AS1
SULT1C2
SULT2B1
TAF7L
TAGAP
TAL1
TEKTIP1
TMEM14B-DT
TMEM150B
TMEM169
TMEM202-AS1
TMEM263-DT
TMEM266
TMEM92
TMX4-AS1
TRA-TGC2-1_1
TRC-GCA13-1
TRC-GCA14-1
TRC-GCA2-2
TRH-GTG1-5
TRI-AAT8-1
TRIM46
TRIM7
TRK-TTT2-1
TRK-TTT7-1_7
TRL-TAA2-1
TRL-TAG2-1
TRM-CAT2-1
TRP-AGG2-7
TRQ-CTG4-1
TRS-TGA4-1
TRT-AGT4-1
TRV-CAC6-1
TRX-CAT1-3
TRX-CAT1-5
TRY-GTA2-1
TRY-GTA4-1
TRY-GTA5-4
TRY-GTA6-1_1
TSPAN11
TSPAN11-AS1
TTLL1
TTLL6
UOX
USH1C
VAT1L
VN2R19P
VWF
WNT7A
WWC2-AS2
XPNPEP2
YWHAH-AS1
ZFHX3-AS3
ZFP2
ZNF491
ZNF556
ZNF560

## Sheet: list02
TableS7	list02:
Gene set from comparative B-spline analysis, significant splines (cT>2, padj.<0.001) shared by VPC-derived cells (VPC_VPC, VPC_PE, VPC_BalCD) and PE
Gene
ADGRE1
ALB
AMER2
ANKRD35
APPAT_1
AQP1
ARHGAP30
ARHGEF33
BCRP3
C17orf99
C19orf38
C1orf116
C1QTNF12
CA4
CATSPERD
CATSPERT
CCDC13-AS2
CCNP
CCR4
CDHR4
CEACAM20
CFAP43
CFAP57
CGAS
CLDN9
CNGB1
CNR2
CPLX2
CSMD2
CSTF3-DT
CYP2C18
CYP2C19
DCTN1-AS1
DMGDH
DNAH10
DNAH12
DNAH3
DNAI2
ELAVL3
ELOVL3
EVPL
FAIM2
FIGNL2
FMNL1-DT
FNDC11
FOXJ1
FPASL
GABRR2
GCM1
GREP1
GRHL3-AS1
GRIN1
GSG1L
HEATR4
HEPACAM2
HRH4
HSPA6
HTR1B
IL18
ITGA11
ITIH1
JDP2
KIF12
KLHDC7B-DT
LHFPL3-AS2
LINC00485
LINC00620
LINC00957
LINC01635
LINC01823
LINC02288
LINC02680
LINC02908
LIPE-AS1
LOC100505555
LOC100506358
LOC101929322
LOC102724943
LOC102724955
LOC105370148
LOC105370449
LOC105370846
LOC105371275
LOC105371399
LOC105371896
LOC105372026
LOC105373218
LOC105373426
LOC105373554
LOC105374118
LOC105374789
LOC105375559
LOC105376025
LOC105376675
LOC105376861
LOC105378358
LOC105378856
LOC107984791
LOC107985207
LOC107985372
LOC107985563
LOC107986025
LOC107986489
LOC112267909
LOC124900666
LOC124900812
LOC124900957
LOC124900959
LOC124900962
LOC124901279
LOC124901295
LOC124901385
LOC124901740
LOC124902134
LOC124902563
LOC124902671
LOC124903534
LOC124903705
LOC124903834
LOC124903964
LOC124904106
LOC124904194
LOC124904215
LOC124904312
LOC124904436
LOC124905993
LOC124906003
LOC124906273
LOC124907946
LOC124907972
LOC124909354
LOC124909369
LOC124909384
LOC284344
LRIT3
LRRC38
LRRC3C
LSMEM1
MAFA-AS1
MAS1
MEOX1
MESP2
MGAM
MIR3190
MISP
MMP24-AS1-EDEM2
MOBP
MORN3
MRC1
MYCBPAP
MYO1H
NEB
NGFR
NHLH1
NRXN2-AS1
OR2B6
PAGE2B
PCSK1
PKHD1
PLEKHS1
PLLP
POPDC2
PPEF2
PTAFR
PTCRA
RAD9B
RASGRF1
RFPL3S
RFPL4A
RFPL4AL1
RFPL4B
RNF207-AS1
RPGRIP1
RRH
SERTAD2-AS1
SERTAD3-AS1
SLC5A5
SLC6A12
SLC6A4
SNTG2-AS1
SOX30
SPAG16-DT
SPIB
SRD5A3-AS1
STAM-DT
STPG3
SVOPL
SYNAGE
SYT5
TBX4
TCHH
TF
TGM3
TJP3
TM4SF18-AS1
TMIGD2
TNFRSF10B-AS1
TPH1
TRA-AGC11-1
TRC-GCA17-1
TRF-GAA2-1
TRG-GCC2-5
TRI-AAT5-5
TRI-AAT6-1
TRR-TCG2-1
TRS-TGA2-1
TRT-AGT2-2
TRV-AAC1-3
TTC9B
TTLL9
VGF
ZNF473CR
ZNF710-AS1
ZNRD2-DT
ZSCAN12P1

## Sheet: list03
TableS7	list03:
Gene set from comparative B-spline analysis, significant splines (cT>2, padj.<0.001) shared unique to BalCD
Gene
ACE2
ACTBL2
ACTL8
ACTR3-AS1
ADAMTS12
ADAMTSL5
ADGRF4
APOL1
APOL2
AREG
ATP10A
B2M
BBOX1-AS1
BEST3
BHLHE40-AS1
BSND
C11orf96
C18orf61
C3AR1
C7orf57
CALCB
CARINH
CCDC90B-AS1
CD101-AS1
CD163L1
CD274
CD68
CH25H
CLDN4
CMPK2
COL6A5
COMMD4P1
CPNE5
CR1L
CXCL10
DDX60
DDX60L
DHX58
DKK1
DLX3
DTX3L
EGOT
EIF2AK2
EMILIN2
EML2-AS1
EMP1
EPS8L1
EPSTI1
ERAP2
FAM135A-AS1
FBXW12
FLT3LG
FOXP1-DT
GBP1P1
GBP2
GEM
GNGT1
GPR68
GPRC5A
GRIN2D
H1-2
H1-4
H2AC16
H2AC21
H2AC8
H2BC18
H2BC5
H2BC8
H3C13
H3C2
H3C7
H4C1
H4C4
HELZ2
HERC5
HERC6
HGFAC
HLA-B
ICAM1
IFI35
IFI44L
IFI6
IFIH1
IFIT5
IFITM3
IFNB1
IL10RA
IL15RA
IL6R
INSRR
IRF1
IRF7_1
ISG20
KLF2
LAD1
LAMP3
LINC00857
LINC01123
LINC01273
LINC01356
LINC01426
LINC02542
LINC02709
LINC03025
LINC03065
LINC03102
LMO2
LOC100129434
LOC100288175
LOC100505912
LOC100507412_1
LOC100652768
LOC101060445
LOC101928868
LOC102723575
LOC102723985
LOC105369203
LOC105369949
LOC105370310
LOC105371082
LOC105371472
LOC105371651
LOC105371932
LOC105372969
LOC105373252
LOC105374813
LOC105374846
LOC105375142
LOC105378662
LOC105379123
LOC105379549
LOC107984293
LOC107985320
LOC107985361
LOC107985684
LOC107987011
LOC112267936
LOC124900602
LOC124900711
LOC124901361
LOC124901405
LOC124902227
LOC124902241
LOC124902446
LOC124902669
LOC124903173
LOC124903214
LOC124903217
LOC124903462
LOC124903496
LOC124903556
LOC124903883
LOC124903951
LOC124903997
LOC124904012
LOC124904079
LOC124904089
LOC124904186
LOC124904278
LOC124904366
LOC124906240
LOC124907868
LOC124909410
LOC644285
LRRC2
MBP-AS1
MEG3
MMP10
MX1
MX2
NFKBIL1
NGF
NLRC5
NMI
NT5DC4
OAS1
OAS2
OAS3
OPRD1
PARP10
PARP12
PARP14
PARP9
PKN2-AS1
PLEK2
PLEKHA4
PLPPR4
PLSCR1
PLVAP
PML
PPP1R1C
PRAC2
PRR35
RAI14-DT
RASGRP3
RASL10A
RBM43
RELB
RET
RGL3
RGS4
RHOB
RIGI
RNU2-63P
RNVU1-15
RNVU1-27
RNVU1-4
RNVU1-8
RPRML
RSAD2
RTL9
S100A2
S100Z
SAMD9
SAMD9L
SAMHD1
SAT1
SBK2
SDR16C5
SERPINB2
SLC13A3
SLC15A3
SLC25A48
SLFN5
SMC1B
SNORD101
SNORD62A
SOCS1
SOCS3
SP100
SP110
SP140
SP140L
SPAG4
SPCS3-AS1
SPTSSB
STAT1
STAT2
STEAP1B
SUCLG2-DT
TAC1
TAP2_2
TAPBP_4
TAPBPL
TDRD10
TEX19
THEMIS2
TLR1
TMEM140
TMPRSS2
TMT1B
TNFRSF12A
TNFSF10
TRANK1
TRC-GCA4-1
TRG-GCC3-1
TRIM21
TRIM25
TRIM5
TRIM56
TRL-CAG1-6
TRN-GTT9-2
TRV-AAC3-1
TTC36
UNCX
UQCRB-AS1
USP18
VAV1
WFDC21P
XAF1
ZNF114
ZNF785

## Sheet: list04
TableS7	list04:
Cell line VPC_VPC, Clustering results, trajectories of top DEGs (log2FC>2 at any timepoint; padj<0.05)
Total number of DEGs:	831
Cluster1 (274)	Cluster2 (492)	Cluster3 (65)
ACSL5	ADAMTS16	ANKRD1
ACTA1	ADGRF2P	ARC
ADCY10	ADGRF4	ATF3
ADH1C	ADGRG3	CLK1
ALLC	AGK-DT	COL20A1
ALOX15	ALB	CXCL1
AMH	AMER2	CXCL8
ANKRD35	ANKK1	CYP27B1
ARL9	ANKRD26P1	DUSP1
AVIL	ANKRD61	EGR1
BCAR4	ANKRD63	EGR2
BCO2	AOC2	EGR3
BCRP3	AOC3	EGR4
BEST2	AOX1	FOS
BNIP5	ASB12	FOSB
BOLA2-SMG1P6	ASNSP1	FOXD4L1
C12orf50	ATCAY	FOXD4L4
C1orf162	ATE1OSP	GADD45B
C5orf34-AS1	ATP5MGL	GARIN4
C9orf152	B4GALNT2	GPR50
C9orf43	BETALINC1	H1-6
CALCR	BLTP3B-DT	HTT-AS
CARD9	BTG1-DT	IER2
CASS4	BTK	INHBA
CATSPERD	C10orf67	IQCN
CATSPERT	C10orf71	JUN
CCDC13-AS2	C16orf86	JUNB
CCR4	C19orf38	LINC02593
CD200R1	C1QL4	LINC02803
CD38	C3	LOC100128770
CEACAM20	C3orf20	LOC100996756
CEACAM22P	CA4	LOC101927262
CEP192P1	CA7	LOC102724530
CFAP141	CACNA1F	LOC105371348
CFAP91	CACNG4	LOC105371634
CGAS	CALML3-AS1	LOC105371929
CLEC4A	CBLN1	LOC105374355
CNR2	CCDC13	LOC105375470
CNTN4	CCNP	LOC105376542
CPNE7	CD14	LOC105376675
CPO	CD22	LOC107984701
CXCL11	CD34	LOC124900743
CYP2C18	CDH3-AS1	LOC124901811
CYP2C19	CDHR4	LOC124904564
DCAF4L1	CDK13-DT	LOC124904738
DDR2	CDNF	LOC124906273
DHRS2	CELF3	LOC124909462
DNAH12	CEMIP	LOC158435
DNAH17-AS1	CEND1	MT1X
DNAH3	CFAP43	NPM2
DPYS	CFAP52	PDE1A
DRC11L	CFAP54	RAB44
ELAVL3	CFAP57	RASSF1
ELOVL3	CFAP65	RFX6
ETV7	CFAP96	RRAD
F11	CHRNA10	SELPLG
FADS6	CHRNE	SERPINE1
FAM184B	CLASP1-AS1	SHISA4
FAM209A	CLCN1	SLC30A1
FAM83C	CLDN9	TARID
FAR2-AS1	COL12A1	TMEM217
FER1L6	COL5A3	XIRP1
FNDC11	CORIN	XPC-AS1
FNDC7	CPA3	ZFP36
FUT5	CPA4	ZNF663P
GABRR2	CREB3L3
GARIN1B	CRIP3
GCM1	CRYZL2P
GCNA	CSMD2
GRK7	CTCFL
GSC2	CX3CR1
GYS2	DCDC2B
H2AJ	DGKI
H3-5	DMGDH
H3C4	DNAH17
H4C12	DNAH2
HELZ-AS1	DNAI4
HFE-AS1	DOCK8-AS1
HHIPL2	DOK2
HRH4	DRICH1
IL16	DTX1
IL17F	DYNLL2-DT
IL31RA	EGLN2
IRGM	ELAPOR1
ITGA10	ELOVL2-AS1
ITGAM	ERFL
ITGB1-DT	ERVK3-1
ITIH1	ESAM
KLKB1	FAM167B
KRT18P55	FAM181B
LAT2	FBXW10B
LCT	FIBCD1
LGSN	FLJ30679
LHFPL3-AS2	FN1-DT
LHFPL4	FOXJ1
LINC01337	FRRS1L
LINC01411	FSCN3
LINC01498	GAD2
LINC01647	GALP
LINC01823	GDPD3
LINC02150	GFRA3
LINC02365	GFUS_1
LINC02522	GLT1D1
LINC02680	GNAT2
LINC02757	GOLGA6A
LINC02818	GOLGA6C
LOC100506358	GPR176-DT
LOC100507336	GRHL3-AS1
LOC101927467	GRIN1
LOC101927864	GSC-DT
LOC101928362	GSG1L
LOC101929439	GZMB
LOC102724096	H1-1
LOC105369812	HAO2
LOC105370196	HEATR4
LOC105370363	HEPACAM2
LOC105370789	HEXA-AS1
LOC105371275	HHIP
LOC105372026	HIGD2B
LOC105372575	HP
LOC105372646	HPX
LOC105373218	HS3ST2
LOC105373324	HSPA5-DT
LOC105373342	HSPA6
LOC105373367	HYDIN2
LOC105373426	ICAM4
LOC105373487	IDH3B-DT
LOC105374117	IFIT2
LOC105374118	IFIT3
LOC105374291	IGFBP5
LOC105375038	IKBKB-DT
LOC105375448	IL17RE
LOC105376025	IL5RA
LOC105376176	IL6
LOC105376984	INHA
LOC105377061	INHBE
LOC105377343	INSM2
LOC105377557	INTS4P2
LOC105377576	ISG15
LOC105377724	ITIH3
LOC105378085	IZUMO2
LOC105378100	KDR
LOC105378248	KIF25
LOC105378358	KIF4B
LOC105378644	KLHDC7B-DT
LOC105378649	KLHDC8A
LOC105379346	KLKP1
LOC105379404	LAPTM4A-DT
LOC107984850	LARP4B-DT
LOC107985372	LCK
LOC107986075	LGR6
LOC107986489	LIN28A
LOC112268295	LINC00620
LOC124900643	LINC00880
LOC124900669	LINC01039
LOC124900674	LINC01191
LOC124900812	LINC01467
LOC124900957	LINC01562
LOC124900959	LINC01635
LOC124900988	LINC02204
LOC124901083	LINC02212
LOC124901106	LINC02774
LOC124901268	LINC02780
LOC124901278	LINC02940
LOC124901279	LINC03108
LOC124901321	LIRIL2R
LOC124901385	LNCOC1
LOC124901440	LOC100272217
LOC124901923	LOC100505555
LOC124902134	LOC100505915_2
LOC124902696	LOC101927069
LOC124902964	LOC101928059
LOC124903035	LOC101928572
LOC124903135	LOC101929322
LOC124903486	LOC101929626
LOC124903679	LOC102723464
LOC124903825	LOC102724467
LOC124903834	LOC102724955
LOC124903964	LOC105369194
LOC124903965	LOC105369212
LOC124903970	LOC105369313
LOC124904194	LOC105369576
LOC124904312	LOC105370148
LOC124904411	LOC105370227
LOC124904428	LOC105370449
LOC124904431	LOC105370765
LOC124904520	LOC105370846
LOC124904632	LOC105370866
LOC124904644	LOC105370910
LOC124904690	LOC105371083
LOC124904901	LOC105371399
LOC124905001	LOC105371501
LOC124905145	LOC105371896
LOC124905215	LOC105371939
LOC124906099	LOC105372238
LOC124906269	LOC105372269
LOC124907946	LOC105372412
LOC124907952	LOC105372436
LOC124908054	LOC105372631
LOC124908062	LOC105373042
LOC124909367	LOC105373056
LOC124909384	LOC105373554
LOC284344	LOC105373707
LOC653513	LOC105373759
LRIT3	LOC105373760
MAP7D2	LOC105374002
MAS1	LOC105374080
MEP1B	LOC105374110
MMP12	LOC105374789
MMP13	LOC105374807
MMP23B	LOC105374906
MOBP	LOC105375101
MRC1	LOC105375559
MTTP	LOC105375846
MTUS2-AS1	LOC105376661
MYH3	LOC105376956
MYO1A	LOC105378523
MYRFL	LOC105378671
NEB	LOC105378766
NPIPA5	LOC105378833
NR1H4	LOC105378834
NXF3	LOC105378839
OR4F16	LOC105378856
PCDHGA2	LOC105447645
PECAM1	LOC107984192
PKHD1	LOC107984468
PLEK	LOC107985207
PNLDC1	LOC107985211
POPDC2	LOC107985329
PRDM7	LOC107985345
PRRT1B	LOC107985563
RAD21-AS1	LOC107985695
RBM26-AS1	LOC107986025
REELD1	LOC107986150
RFPL4B	LOC107986468
RHAG	LOC107986606
ROS1	LOC112268130
RRH	LOC112268274
RSPH10B	LOC112694756
SENP3-EIF4A1	LOC124900288
SEPTIN14P20	LOC124900666
SLC17A8	LOC124900676
SLC34A2	LOC124900718
SLC43A2	LOC124900760
SLC43A3	LOC124901014
SLC6A12	LOC124901227
SLC6A4	LOC124901295
SLC7A9	LOC124901318
SMC2-DT	LOC124901372
SPIB	LOC124901466
SRD5A2	LOC124901795
ST6GAL2	LOC124901941
STK31	LOC124902075
STPG3	LOC124902230
TAF11L11	LOC124902363
TAF7L	LOC124902377
TAT	LOC124902411
TEX54	LOC124902652
TF	LOC124902671
TG	LOC124902779
TGFBI	LOC124902811
THRB-AS2	LOC124902827
TKTL2	LOC124903057
TM4SF18-AS1	LOC124903139
TNFRSF10B-AS1	LOC124903280
TNFRSF9	LOC124903286
TPH1	LOC124903534
TRIM72	LOC124903843
TRL-TAG1-1	LOC124903936
USP30-AS1	LOC124903937
UTS2B	LOC124904080
WDR5CP	LOC124904106
ZNF560	LOC124904224
ZNF578	LOC124904570
	LOC124904653
	LOC124904703
	LOC124904836
	LOC124905002
	LOC124905185
	LOC124905206
	LOC124905993
	LOC124906003
	LOC124906260
	LOC124906290
	LOC124907742
	LOC124907744
	LOC124907863
	LOC124907974
	LOC124909347
	LOC124909368
	LOC124909369
	LOC93463
	LRRC38
	LRRC3C
	LRRC74B
	LSMEM1
	MADCAM1
	MARCHF10-AS1
	MAT1A
	MEI4
	MEIG1
	MESP2
	MFNG
	MGAM
	MIR3190
	MIR7-3HG
	MMP24-AS1-EDEM2
	MYADM-AS1
	MYCBPAP
	MYCL-AS1
	MYO1G
	MYO1H
	MYOD1
	NALT1
	NAT16
	NEFH
	NFE2L1-DT
	NLRC4
	NLRP12
	NPIPB2
	NRTN
	NTN5
	NUGGC
	NWD1
	NXF4
	OAS2
	OASL
	ONECUT3
	OR2B6
	OR6J1
	OTOG
	OVGP1
	OVOL3
	OXA1L-DT
	PAGE2B
	PAN3-AS1
	PAX5
	PCP4L1
	PDK2-AS1
	PDZRN4
	PIK3R5
	PLEKHS1
	PLLP
	POLG-DT
	POU2F1-DT
	PPEF2
	PPP1R3G
	PROK1
	PSMD3-AS1
	PSMD5
	PSMD7-DT
	PTAFR
	PTCRA
	PTGES
	PTPN5
	PTPRN
	PTPRVP
	PXT1
	RAB26
	RASGRF1
	RASGRP3-AS1
	REM2
	RFPL1S
	RFPL4A
	RFPL4AL1
	RFX3-DT
	RHCE
	RNF112
	RNF207-AS1
	RNU6-2
	RPAP3-DT
	RPGRIP1
	RPRML
	RTBDN-AS1
	SBSN
	SEPTIN7-DT
	SERINC4
	SERTAD2-AS1
	SERTAD3-AS1
	SEZ6
	SKOR2
	SLC23A3
	SLC4A1
	SLFN12
	SLFN14
	SLITRK6
	SMOC2
	SNORD103B
	SOSTDC1
	SOX30
	SPACA6-AS1
	SPAG16-DT
	SPMIP10
	SRD5A3-AS1
	ST8SIA5-DT
	STAT5A
	STMN4
	TBX4
	TCHH
	TFAP2A-AS2
	TGM2
	TINCR
	TMEM132E-DT
	TMEM202-AS1
	TMEM31
	TRA-AGC11-1
	TRC-GCA13-1
	TRC-GCA14-1
	TRC-GCA17-1
	TRC-GCA2-2
	TRC-GCA3-1
	TRC-GCA8-1
	TRG-GCC2-2
	TRG-GCC2-5
	TRH-GTG1-1
	TRH-GTG1-5
	TRH-GTG1-9
	TRI-AAT5-3
	TRI-AAT5-5
	TRI-AAT8-1
	TRIM22
	TRI-TAT2-3
	TRK-CTT2-3
	TRK-TTT6-1
	TRK-TTT7-1_7
	TRK-TTT9-1
	TRL-TAA2-1
	TRL-TAG2-1
	TRM-CAT2-1
	TRNAG-CCC_2
	TRN-GTT2-1
	TRN-GTT25-1
	TRNM
	TRNW
	TRP-AGG2-7
	TRP-CGG1-2
	TRP-CGG2-1
	TRQ-CTG4-1
	TRQ-CTG5-1
	TRR-CCG1-1_2
	TRR-CCG2-1
	TRR-TCG2-1
	TRR-TCT3-1
	TRS-AGA2-1
	TRS-AGA2-4
	TRS-AGA4-1
	TRS-GCT6-1
	TRS-TGA2-1
	TRS-TGA4-1
	TRT-AGT2-2
	TRT-AGT5-1
	TRV-AAC1-3
	TRV-CAC1-5
	TRV-CAC3-1
	TRV-CAC6-1
	TRV-TAC1-1
	TRX-CAT1-5
	TRY-GTA2-1
	TRY-GTA4-1
	TRY-GTA5-2
	TRY-GTA5-4
	TRY-GTA6-1_1
	TSPOAP1
	TTC9B
	TTLL9
	TUBA1B-AS1
	UBA7
	UNC5CL
	UOX
	UQCRFS1-DT
	USH1C
	VAT1L
	VGF
	VN2R19P
	VRTN
	VSTM2B
	VWA5B1
	WDR93
	WNT7A
	XKR7
	XPNPEP2
	ZAR1L
	ZFP2
	ZNF454
	ZNF473CR
	ZNF491
	ZNF600
	ZNF844
	ZNNT1
	ZNRD2-DT
	ZSCAN10
	ZSCAN12P1

## Sheet: list05
TableS7	list05:
Cell line VPC_PE, Clustering results, trajectories of top DEGs (log2FC>2 at any timepoint; padj<0.05)
Total number of DEGs	796
Cluster1 (343)	Cluster2 (434)	Cluster3 (19)
ABCC2	ABCA9	ACP4
ACRBP	ACP3	B4GAT1-DT
ACTA1	ADGRG3	CAPS
ADAMTS16	ADM2	DNASE1L2
AGK-DT	ADPRH	EGR1
AJUBA-DT	ADRA1A	FOS
ALB	AOC3	H1-6
ALLC	APLN	LOC101927401
ALOX15	APOL6	LOC105374343
AMER2	AQP1	LOC107984281
AMH	ARHGAP30	LOC124905104
ANKRD1	ARHGAP40	MAT1A
ANKRD45	ARHGEF33	MIR3911
AOC4P	ATCAY	MT1X
APPAT	BEST2	MT2A
ARL9	BMP2K-DT	PTPN5
ATE1OSP	BST1	REXO6P
AVIL	BTK	SLC25A34
B3GNT7	C19orf18	SLC30A1
B4GALNT2	C19orf38
BCRP3	C1QTNF12
C1orf162	C9orf163
C9orf152	C9orf43
CABP4	CA4
CACNG4	CACNA1F
CALCR	CAGE1
CASS4	CALML3-AS1
CATSPERT	CALR3
CCDC13	CARD11
CCDC13-AS2	CATSPERD
CCDC154	CCDC194
CCNP	CCDC200
CCR4	CCDC38
CCT6P3	CCT6B
CD38	CD200R1
CDCP2	CDHR4
CDNF	CDK13-DT
CEACAM20	CDK5R2
CEACAM22P	CELF3
CEMIP	CFAP52
CEND1	CFAP97D1
CEP192P1	CGA
CFAP43	CHAC1
CFAP57	CHD5
CGAS	CHST13
CLCN1	CLDN9
CLDN11	CNR2
CLDN14-AS1	COL12A1
CLEC18B	COL5A3
COL20A1	COQ7-DT
COL25A1-DT	CPLX2
CPA2	CPO
CPNE7	CREB3L3
CX3CR1	CRYZL2P
CXCL11	CSTL1
CYP2C18	CTCFL
CYP2C19	CYLD-AS1
DCAF4L1	DCTN1-AS1
DEPDC1-AS1	DDIT4
DGKI	DDIT4-AS1
DHRS2	DMGDH
DKFZp451B082	DNAH17-AS1
DNAH10	DNAH2
DNAH12	DNAI2
DNAH17	DNAJB13
DNAH3	DOCK10
DNAI4	DYNLL2-DT
DOK2	EFHD2-AS1
DPYS	EGR2
DRC1	FAM177B
DRICH1	FBXO34-AS1
ECM1	FCRLA
ELAPOR1	FER1L6
ELAVL3	FGF23
ELOVL3	FLJ38576
ENEMAL	FMR1-AS1
ETV7	FNDC11
EVPL	FOSB
F11	FOXJ1
FAM209A	FPASL
FBXW10B	GACAT2
FN3K	GALP
FRG2C	GAPDH-DT
FUT5	GARIN4
GABRR2	GFRA3
GALR2	GPR19
GCM1	GPR37L1
GCNA	GRHL3-AS1
GDPD3	GRID1-AS2
GNAT2	GRIN1
GOLGA6B	GSG1L
GPR83	GZMB
GYS2	H1-1
H3C4	H2BC14
HEATR4	H3-3A-DT
HHIPL2	H4C12
HRH4	HDLBP-AS1
HSPA5-DT	HEPACAM2
IDI2-AS1	HEXA-AS1
IL16	HIGD2B
IL17F	HP
IL17RE	HPSE2
IL31RA	HS3ST2
IL5	HSPA6
INSM2	IFI44
INTS4P2	IFIT2
IRGM	IFIT3
ITGA10	IL33
ITGAM	IL5RA
KIAA0825	IL6
KLKB1	IRAK3
LCT	ITGA8
LEAP2	ITGB1-DT
LGSN	JAK3
LHFPL3-AS2	JDP2
LINC00620	KCNJ10
LINC01460	KCNK10
LINC01467	KCNK3
LINC01588	KCNN4
LINC01647	KCNS2
LINC01823	KIAA0408
LINC02080	KLHDC1
LINC02094	KLHDC7B-DT
LINC02204	KLKP1
LINC02367	KRT18P55
LINC02648	KRTDAP
LINC02680	LARP4B-DT
LINC02757	LCK
LINC02774	LDHD
LINC02780	LGI4
LINC02940	LIN28A
LINC03036	LIN28B-AS1
LIRIL2R	LINC00880
LOC100505555	LINC01397
LOC100506358	LINC01411
LOC100507336	LINC01599
LOC101927245	LINC01783
LOC101927467	LINC01783
LOC101928180	LINC02003
LOC101928269	LINC02288
LOC101929372	LINC02594
LOC105369812	LINC02818
LOC105370363	LINC02851
LOC105370789	LINC02939
LOC105371275	LNCOC1
LOC105371836	LOC101927164
LOC105371929	LOC101927932
LOC105372026	LOC101928263
LOC105372575	LOC101928331
LOC105372649	LOC101928572
LOC105373218	LOC101928692
LOC105373324	LOC101929643
LOC105373426	LOC102724943
LOC105373487	LOC102724955
LOC105374117	LOC102725258
LOC105374355	LOC105369212
LOC105374689	LOC105369304
LOC105374789	LOC105370103
LOC105374795	LOC105370148
LOC105375102	LOC105370227
LOC105375123	LOC105370449
LOC105375448	LOC105370579
LOC105375846	LOC105370705
LOC105376025	LOC105370846
LOC105376176	LOC105370866
LOC105376542	LOC105370910
LOC105376675	LOC105370941
LOC105376984	LOC105371399
LOC105377061	LOC105371501
LOC105377343	LOC105371712
LOC105377581	LOC105371742
LOC105378100	LOC105371939
LOC105378358	LOC105372238
LOC105378408	LOC105372269
LOC105378642	LOC105372295
LOC105379404	LOC105372436
LOC107984578	LOC105373172
LOC107985372	LOC105373342
LOC107985934	LOC105373367
LOC107986025	LOC105373554
LOC107986150	LOC105373707
LOC107986489	LOC105374080
LOC107986617	LOC105374110
LOC124900669	LOC105374495
LOC124900780	LOC105375038
LOC124900812	LOC105375065
LOC124900957	LOC105375101
LOC124900959	LOC105375470
LOC124900962	LOC105375559
LOC124900988	LOC105375740
LOC124901083	LOC105375782
LOC124901106	LOC105376661
LOC124901279	LOC105376767
LOC124901318	LOC105376956
LOC124901321	LOC105377136
LOC124901367	LOC105377205
LOC124901385	LOC105377714
LOC124901425	LOC105377724
LOC124901440	LOC105378644
LOC124901795	LOC105378833
LOC124901923	LOC105378834
LOC124901939	LOC105378856
LOC124902134	LOC105378927
LOC124902235	LOC105379087
LOC124902363	LOC107984011
LOC124902411	LOC107984701
LOC124902671	LOC107984798
LOC124902696	LOC107985207
LOC124902811	LOC107985211
LOC124902855	LOC107985329
LOC124903016	LOC107985345
LOC124903135	LOC107985563
LOC124903465	LOC107985720
LOC124903486	LOC107985923
LOC124903518	LOC107986195
LOC124903679	LOC107986537
LOC124903825	LOC107986606
LOC124903834	LOC107987060
LOC124903936	LOC107987116
LOC124903937	LOC112267909
LOC124903964	LOC112267937
LOC124903970	LOC112694756
LOC124904170	LOC124900666
LOC124904194	LOC124900676
LOC124904312	LOC124900718
LOC124904411	LOC124900794
LOC124904428	LOC124900856
LOC124904564	LOC124901077
LOC124904632	LOC124901287
LOC124904644	LOC124901295
LOC124904690	LOC124901369
LOC124904703	LOC124901408
LOC124904836	LOC124901610
LOC124905001	LOC124901680
LOC124905145	LOC124901767
LOC124905215	LOC124901777
LOC124906003	LOC124901811
LOC124906081	LOC124901867
LOC124906099	LOC124902230
LOC124906273	LOC124902377
LOC124907946	LOC124902652
LOC124908052	LOC124902743
LOC124908062	LOC124902765
LOC124909367	LOC124902912
LOC124909369	LOC124903139
LOC124909384	LOC124903286
LOC124909455	LOC124903534
LOC284344	LOC124903687
LRIT3	LOC124903710
LRTM3	LOC124903881
LSMEM1	LOC124904080
MADCAM1	LOC124904149
MAK	LOC124904215
MAP7D2	LOC124904230
MAS1	LOC124904416
MGAM	LOC124904491
MIR7-3HG	LOC124904551
MMP23B	LOC124904737
MOBP	LOC124904810
MRC1	LOC124904949
MTUS2-AS1	LOC124905149
MYH3	LOC124905198
MYO1A	LOC124905206
MYO1H	LOC124905261
NEB	LOC124905993
NHLH1	LOC124906053
NPIPB2	LOC124906228
NPIPB4	LOC124906260
NR1H4	LOC124906290
NXF3	LOC124907728
OR2B6	LOC124907742
OR4F16	LOC124907744
OVGP1	LOC124907863
OVOL3	LOC124907972
PAGE2B	LOC124907988
PAX5	LOC124909347
PCSK1	LOC124909354
PKHD1	LOC124909368
PLA2G4C	LOC285191
PLEKHS1	LOC643339
PNLDC1	LPCAT4
POPDC2	LRRC25
PPEF2	LRRC38
PSMD5	LRRC3C
RAB33A	LRRC74B
RBM26-AS1	LRRN2
REELD1	MEP1B
RFPL4A	MIR3190
RIBC2	MIR4467
RPS2P32	MIR9-3HG
RRH	MMP12
RSPH10B	MMP13
RTBDN-AS1	MMP24
SARM1	MUC20
SBSN	MYCBPAP
SCG2	MYCL-AS1
SELPLG	MYO15B
SHISA4	MYO19
SLC23A3	MYO1G
SLC43A2	MYOZ2
SLC6A12	NAT16
SLC6A13	NFE2L1-DT
SLC6A4	NLRP12
SLC7A9	NPAS4
SOX30	NPIPB6
SPIB	NPR3
STMN4	NQO2-AS1
SYT4	NWD1
TAF7L	OASL
TCHH	OBSCN-AS1
TF	OTP
TM4SF18-AS1	OTULIN-DT
TMED6	OXA1L-DT
TMEM232	PATL2
TNFRSF10B-AS1	PCDHGA2
TNKS2-DT	PCP4L1
TPH1	PDE1A
TRC-GCA13-1	PIWIL2
TRIM72	PLIN1
TRN-GTT25-1	PLLP
TRP-CGG2-1	PNMA8C
TRR-CCG1	POU2F1-DT
TRR-TCG2-1	PPM1B-DT
TRR-TCT3-1	PPM1L-DT
TRS-AGA4-1	PPP1R1B
TRT-AGT4-1	PRECSIT
TRT-CGT1-1	PROK1
TRV-AAC1-3	PTAFR
TRV-CAC6-1	PTCRA
TRV-TAC4-1	PTPRN
TRX-CAT1-5	PWWP3B
UBA7	RAB26
VXN	RAD51AP2
XKR7	RAD9B
YIPF7	RBFADN
ZFP2	RBM12B-DT
ZNF225-AS1	RFPL1S
ZNF439	RFPL3S
ZNF491	RFPL4AL1
ZNF663P	RFPL4B
ZSCAN10	RNF112
ZSCAN12P1	RNF207-AS1
ZSCAN4	RPGRIP1
	RRN3P1
	SERTAD3-AS1
	SEZ6
	SKAP1
	SKOR2
	SLC38A5
	SLC4A1
	SLC5A5
	SLC7A11
	SMAD3-DT
	SMCR5
	SMOC2
	SNX30-DT
	SOD3
	SPACA6-AS1
	SPMIP10
	SRD5A2
	SRD5A3-AS1
	SSBP3-AS1
	ST6GALNAC4-ST6GALNAC6-AK1
	STK32A-AS1
	SYNAGE
	TAF11L11
	TAF11L12
	TAT
	TBX4
	TCIM
	TGM3
	TJP3
	TKTL2
	TMEM171
	TMEM200A
	TMEM202-AS1
	TMEM277P
	TMEM92-AS1
	TMX4-AS1
	TRA-AGC11-1
	TRA-TGC2-1
	TRC-GCA1-1
	TRC-GCA14-1
	TRC-GCA17-1
	TRG-CCC1-2
	TRG-CCC3-1
	TRG-GCC2-5
	TRH-GTG1-5
	TRI-AAT5-5
	TRI-AAT6-1
	TRI-AAT8-1
	TRK-TTT7-1
	TRK-TTT9-1
	TRL-TAA2-1
	TRL-TAG2-1
	TRM-CAT2-1
	TRNAG-CCC
	TRN-GTT24-1
	TRNW
	TRQ-CTG4-1
	TRQ-CTG5-1
	TRS-AGA2-4
	TRS-CGA3-1
	TRS-GCT6-1
	TRS-TGA2-1
	TRS-TGA4-1
	TRT-AGT1-1
	TRT-AGT2-2
	TRV-AAC1-4
	TRV-CAC3-1
	TRX-CAT1-3
	TRY-GTA2-1
	TRY-GTA5-2
	TRY-GTA5-4
	TRY-GTA6
	TSPAN5-DT
	TSTD1
	TTC9B
	TTC9-DT
	USH1C
	USP32P1
	VAT1L
	VGF
	VMO1
	WDR87
	ZFP3
	ZNF253
	ZNF473CR
	ZNF578
	ZNF682
	ZNF844
	ZNF90
	ZNNT1
	ZNRD2-DT

## Sheet: list06
TableS7	list06:
Cell line VPC_BalCD, Clustering results, trajectories of top DEGs (log2FC>2 at any timepoint; padj<0.05)
Total number of DEGs	804
Cluster1 (532)	Cluster2 (242)	Cluster3 (30)
ABCC2	ADGRG3	AMH
ACTA1	ALOX15	C10orf143
ADAMTS16	ANKRD24	CALB1
AGK-DT	ARHGAP30	CCDC183-AS1
ALB	ARHGEF33	CCR4
ALLC	ATCAY	CEACAM20
ANKK1	BMP2K-DT	H3C1
ANKRD1	C1orf116	LOC101927467
ANKRD35	C20orf202	LOC105370363
ANKRD61	C3	LOC105373218
AOC3	CA4	LOC105374117
APOL6	CA7	LOC105374355
AQP1	CACNA1F	LOC107986489
ARMC12	CALML3-AS1	LOC124900674
ARNT2-DT	CAMTA1-IT1	LOC124901923
ATE1OSP	CASQ1	LOC124902494
B4GALNT2	CCDC194	LOC124902696
BABAM2-AS1	CCDC200	LOC124903834
BCAR4	CD247	LOC124904428
BCRP3	CD4	LOC124904632
BEST2	CFAP52	LOC124904690
BICRA-AS2	CFAP53	LOC124904901
BRWD1-AS1	CFAP58	LOC124905145
BTK	CREB3L3	LOC124907946
C19orf18	CSGALNACT2-DT	LOC124907952
C19orf38	CYP1A1	LURAP1L
C1orf162	DCTN1-AS1	MEOX1
C1QTNF12	DCXR-DT	MMP23B
C3orf20	DDIT4-AS1	PSG4
C9orf152	DGKG	SPIB
C9orf163	DLGAP1-AS2
CACNG4	DMGDH
CALCR	DNAAF6
CALR3	DNAH2
CASS4	DNAI2
CCDC13-AS2	DNAJA2-DT
CCEPR	DOK2
CCNP	DPH6-DT
CD38	DSCAS
CDHR4	DYNLL2-DT
CDK13-DT	EFCC1
CDK15	EPN3
CEACAM1	ERFL
CEACAM22P	ESAM
CEND1	FAM169A-AS1
CEP192P1	FBXO34-AS1
CFAP43	FCGBP
CFAP57	FGF21
CFAP97D1	FLJ38576
CGA	FMR1-AS1
CGAS	FPASL
CHAC1	FSCN3
CHD5	GADD45G
CILP	GALR1
CLASP1-AS1	GARIN4
CLDN11	GOLGA6FP
CLDN14-AS1	GOT1-DT
CLDN9	GPR4
CNGB1	GSC-DT
CNR2	HEPACAM2
CNTN4	HHIPL1
COL12A1	HMGA2-AS1
COL20A1	ICAM4-AS1
COL5A3	IKBKB-DT
COP1-DT	INHBE
COPZ2	IP6K3
COQ7-DT	ITIH1
CPA2	KCNA7
CPA4	KCNH1
CPNE7	KCNJ10
CSMD2	KCNN4
CX3CR1	KIF23-AS1
CYGB	KLHDC7B-DT
CYP2C18	KLK10
CYP2C19	LGI4
DCT	LGR6
DGKI	LIN28A
DHRS2	LINC00629
DNAH10	LINC00921
DNAH12	LINC01397
DNAH17	LINC01431
DNAH17-AS1	LINC01583
DNAJC5G	LINC01617
DOCK7-DT	LINC01823
DPYS	LINC02731
DRC1	LINC02757
DRICH1	LINC02777
DUT-AS1	LINC02896
EFCAB6	LINC02940
ELAPOR1	LOC100287467
ELAVL3	LOC101927245
ELOVL3	LOC101928156
ENEMAL	LOC101929536
ETV1	LOC102723814
ETV7	LOC102724467
F11	LOC105369576
FAM177B	LOC105369761
FBXW10	LOC105370050
FBXW10B	LOC105370579
FER1L6	LOC105370789
FGF17	LOC105371712
FIBCD1	LOC105371818
FLJ32255	LOC105372269
FNDC11	LOC105372431
FNDC7	LOC105372468
FOSB	LOC105373035
FOXJ1	LOC105373056
GABRR2	LOC105374534
GALP	LOC105374807
GAPDH-DT	LOC105374889
GCM1	LOC105374906
GCNA	LOC105375534
GFRA3	LOC105375559
GLI1	LOC105375782
GOLGA6B	LOC105376380
GPR35	LOC105377642
GPT	LOC105378250
GRASLND	LOC107984192
GRB7	LOC107984588
GREP1	LOC107985211
GRHL3-AS1	LOC107985368
GRIN1	LOC107985563
GRK3-AS1	LOC107985568
GSG1L	LOC107985686
HDGFL1	LOC107985695
HDLBP-AS1	LOC107985720
HEATR4	LOC107985977
HES7	LOC107986163
HEXA-AS1	LOC107986454
HGD	LOC107986537
HHIPL2	LOC107986876
HIVEP2-DT	LOC124901018
HP	LOC124901287
HPX	LOC124901372
HRH4	LOC124901446
HSPA5-DT	LOC124901671
HSPA6	LOC124901767
IGBP1C	LOC124901777
IGSF22	LOC124902204
IL11	LOC124902563
IL16	LOC124902624
IL17F	LOC124903031
IL17RE	LOC124903057
IL31RA	LOC124903139
IL5	LOC124903280
IL6	LOC124903350
INSC	LOC124903534
INSM2	LOC124903542
IRGM	LOC124903710
ITGA10	LOC124903750
ITGAM	LOC124904036
KLKB1	LOC124904080
KLKP1	LOC124904149
KRT18P55	LOC124904215
KRTDAP	LOC124904414
LAMB3	LOC124904570
LARP4B-DT	LOC124904653
LCK	LOC124904794
LCT	LOC124905076
LEMD1-AS1	LOC124905215
LGSN	LOC124906105
LHFPL3-AS2	LOC124906128
LINC00620	LOC124906226
LINC00880	LOC124907776
LINC01004	LOC124907779
LINC01411	LOC124907972
LINC01415	LOC124909354
LINC01647	LOC283028
LINC01783	LOC646903
LINC02204	LPAR5
LINC02288	LRG1
LINC02365	LRRC25
LINC02522	LRRC74B
LINC02648	MARCHF10
LINC02774	MAT1A
LINC02780	MESP2
LINC02851	MGAT4EP
LINC02955	MISP
LINC03036	MMP24-AS1-EDEM2
LNCOC1	MVP
LOC100132356	MYCL-AS1
LOC100272217	NAALADL1
LOC100289473	NAT16
LOC100505555	NEFH
LOC100506358	NFE2L1-DT
LOC101926935	NSMCE1-DT
LOC101926984	NTN5
LOC101927932	NUPR1
LOC101928180	PAGE2B
LOC101928269	PANK1-AS1
LOC101928864	PCP4L1
LOC101929643	PIWIL2
LOC102723759	PLCD4
LOC102723811	PLLP
LOC102724081	PRKD3-DT
LOC102725258	PTCRA
LOC105369194	PTGES2-DT
LOC105369304	RAB26
LOC105369663	RAB37
LOC105369669	RFPL1S
LOC105369812	RNF207-AS1
LOC105370103	RSF1-IT1
LOC105370148	RTBDN
LOC105370227	RYR1
LOC105370449	SCARA5
LOC105370846	SLC38A4-AS1
LOC105370866	SLC5A5
LOC105370941	SMCO3
LOC105371399	SNX30-DT
LOC105371634	SPATA4
LOC105371742	SPMIP8
LOC105371939	SPN
LOC105372026	SRD5A3-AS1
LOC105372238	STK32A-AS1
LOC105372436	STPG3
LOC105372575	SUV39H2-DT
LOC105372649	TEKT5
LOC105373042	TEX54
LOC105373426	TLCD3B
LOC105373554	TLE6
LOC105373707	TMEM169
LOC105373759	TMEM278
LOC105374080	TMEM51-AS1
LOC105374378	TMEM92
LOC105374748	TRC-GCA1-1
LOC105374789	TRC-GCA2-1
LOC105374795	TRI-AAT6-1
LOC105375038	TRIM46
LOC105375101	TRK-CTT2-3
LOC105375102	TRM-CAT2-1
LOC105375123	TRS-AGA2-1
LOC105375448	TSPAN11-AS1
LOC105375846	TSPAN5-DT
LOC105376025	TTC9B
LOC105376176	TTLL9
LOC105376204	WDR93
LOC105376311	WNT7A
LOC105376675	ZNF354C
LOC105376767	ZNF473CR
LOC105377343	ZNF556
LOC105377374	ZNF763
LOC105377576	ZNRD2-DT
LOC105377581
LOC105377891
LOC105378085
LOC105378408
LOC105378561
LOC105378642
LOC105378669
LOC105378834
LOC105378839
LOC105378856
LOC107984334
LOC107984421
LOC107984578
LOC107985203
LOC107985207
LOC107985306
LOC107985329
LOC107985372
LOC107985687
LOC107985923
LOC107986025
LOC107986305
LOC107986606
LOC107987060
LOC107987061
LOC107987126
LOC112268126
LOC112268288
LOC124900167
LOC124900666
LOC124900669
LOC124900718
LOC124900768
LOC124900812
LOC124900959
LOC124900988
LOC124901014
LOC124901081
LOC124901083
LOC124901106
LOC124901227
LOC124901268
LOC124901279
LOC124901295
LOC124901318
LOC124901440
LOC124901450
LOC124901795
LOC124902230
LOC124902317
LOC124902363
LOC124902497
LOC124902652
LOC124902671
LOC124902693
LOC124902704
LOC124902743
LOC124902827
LOC124902912
LOC124903083
LOC124903090
LOC124903130
LOC124903135
LOC124903289
LOC124903465
LOC124903486
LOC124903679
LOC124903687
LOC124903696
LOC124903705
LOC124903881
LOC124903896
LOC124903936
LOC124903937
LOC124903964
LOC124903965
LOC124903990
LOC124904001
LOC124904069
LOC124904106
LOC124904230
LOC124904248
LOC124904312
LOC124904336
LOC124904411
LOC124904436
LOC124904564
LOC124904617
LOC124904644
LOC124904679
LOC124904703
LOC124904746
LOC124904755
LOC124904836
LOC124904920
LOC124904933
LOC124905001
LOC124905261
LOC124905993
LOC124906003
LOC124906099
LOC124906260
LOC124906273
LOC124906892
LOC124907728
LOC124907742
LOC124907997
LOC124908062
LOC124909347
LOC124909369
LOC124909384
LOC124909455
LOC284344
LOC285191
LRIT3
LRRC3C
LSMEM1
LSMEM2
MADCAM1
MAS1
MGAM
MIA
MIR7-3HG
MIR9-3HG
MOBP
MRC1
MTTP
MTUS2-AS1
MYCBPAP
MYH3
MYLK2
MYO1A
MYO1H
NEB
NEMP2-DT
NHLH1
NKX6-2
NPAS4
NPR2
NPR3
NWD1
NXF3
OASL
OR2B6
OTP
OVGP1
OXA1L-DT
PAN3-AS1
PATL1-DT
PAX5
PCOLCE-AS1
PCSK1
PDE7A-DT
PDK2-AS1
PEAR1
PELO-AS1
PKHD1
PLA2G4E-AS1
PLEKHS1
PLIN1
PNLDC1
PNPLA1
POU2F1-DT
PPEF2
PRDM7
PRRG2
PSMD3-AS1
PSMD5
PTAFR
PTGES3L-AARSD1
PTPRN
R3HDM2-DT
RAB33A
RAD9B
REELD1
REM2
RFPL4A
RFPL4AL1
RFPL4B
RFX3-DT
RNF112
RNF183
RPL13AP20
RRH
RSPO2
SARM1
SBSN
SELPLG
SEZ6
SGK2
SKOR2
SLC17A8
SLC23A3
SLC25A2
SLC4A1
SLC6A12
SLC6A13
SLC6A4
SNRPA1-DT
SOX30
SPACA6-AS1
SPAG16-DT
SPDYE18
SPRY4
SSBP3-AS1
SSMEM1
STAM-DT
STAR
STAT5A
STMN4
STRCP1
TAF7L
TAX1BP1-AS1
TBX4
TCAP
TCHH
TF
TFAP2A-AS2
TG
TGFBI
TGILR
TGM3
TINCR
TLX2
TM4SF18-AS1
TMEM184C-DT
TMEM232
TMEM236
TNFRSF10B-AS1
TNFRSF10C
TPH1
TRA-AGC11-1
TRC-GCA13-1
TRC-GCA14-1
TRC-GCA17-1
TRC-GCA2-2
TRC-GCA9-3
TRG-CCC3-1
TRG-GCC2-5
TRH-GTG1-5
TRI-AAT5-5
TRI-AAT8-1
TRIM72
TRK-TTT2-1
TRK-TTT7
TRK-TTT9-1
TRL-TAA2-1
TRL-TAG2-1
TRN-GTT1-1
TRN-GTT2-1
TRN-GTT25-1
TRP-CGG2-1
TRQ-CTG4-1
TRR-CCG1
TRR-CCG2-1
TRR-TCG2-1
TRR-TCT3-1
TRS-AGA2-3
TRS-AGA3-1
TRS-AGA4-1
TRS-GCT3-1
TRS-GCT6-1
TRS-TGA2-1
TRS-TGA4-1
TRT-AGT1-1
TRT-AGT4-1
TRT-AGT5-1
TRV-AAC1-3
TRV-AAC1-4
TRV-CAC3-1
TRV-TAC3-1
TRV-TAC4-1
TRY-GTA2-1
TRY-GTA4-1
TRY-GTA6
TRY-GTA7-1
TTC41P
UBA7
VGF
WDR87
ZFHX3-AS3
ZNF143-AS1
ZNF473-AS1
ZNF516-DT
ZNF560
ZNF663P
ZNF844
ZNNT1
ZSCAN10
ZSCAN12P1

## Sheet: list07
TableS7	list07:
Cell line BalCD, Clustering results, trajectories of top DEGs (log2FC>2 at any timepoint; padj<0.05)
Total number of DEGs	223
Cluster1 (92)	Cluster2 (101)	Cluster3 (30)
APOL6	ACTBL2	CPB2-AS1
ATP10A	ANKRD1	H1-3
BATF2	APOL1	H2AC12
BISPR	AREG	H2AC13
BRINP3-DT	B2M	H2AC4
BST2	CALML3-AS1	H3C1
C1orf162	CAND1.11	H3C10
C3	CCDC144NL-AS1	H3C11
CARINH	CD68	H3C13
CCDC194	CD70	H3C2
CMPK2	CNN1	H3C4
COL6A5	COL5A3	H3C7
CXCL10	CRX	H4C1
CXCL11	CRYAB	H4C2
CXCL8	CYP1A1	H4C3
DDX60	DHRS2	H4C4
DDX60L	DNAH17	LOC105369203
DHX58	EFCAB6-DT	LOC105374813
DTX3L	ERFL	LOC107985320
EPSTI1	ETV7	LOC107985684
FOXP1-DT	GARIN4	LOC107987142
GBP1	GBP1P1	LOC124902855
GRHL3-AS1	GBP2	LOC124903365
HELZ2	GBP3	LOC124909430
HERC5	GDF15	MBP-AS1
IFI16	HES7	TREX2
IFI35	HLA-B	TRG-CCC5-1
IFI44	HSPB8	TRS-CGA3-1
IFI44L	IFITM2	TRT-AGT3-1
IFI6	IL31RA	UQCRB-AS1
IFIH1	IL6R
IFIT1	INHBA
IFIT2	INHBE
IFIT3	ISG20
IFIT5	KLF2
IFITM1	KLKP1
IFITM3	KLRD1
IL17F	KRT17
IRF7	KRT75
ISG15	LINC00620
KCNJ9	LINC00886
LARP4B-DT	LINC01508
LOC101927314	LINC02154
LOC101929536	LOC100507336
LOC105371082	LOC100507351
LOC105378644	LOC101927604
LOC107986023	LOC101928180
LOC124902363	LOC105370363
LOC124902765	LOC105370789
LOC124903518	LOC105371159
LOC124903696	LOC105371870
LOC124905076	LOC105374889
LOC124906099	LOC105376861
MADCAM1	LOC107986537
MX1	LOC124901321
MX2	LOC124901923
NLRC5	LOC124902696
NMI	LOC124902912
OAS1	LOC124903217
OAS2	LOC124903881
OAS3	LOC124903936
OASL	LOC124903940
PARP10	LOC124904103
PARP12	LOC124904427
PARP14	LOC124904428
PARP9	LOC124904632
PATL2	LOC124904703
PEX5L	LOC124904746
PLSCR1	LOC124904836
PNLDC1	LOC124906260
PRDM7	MIR10523
RASGRP3	MMP13
RIGI	NPR3
RSAD2	PCK1
SAMD9	PRECSIT
SAMD9L	PRKCG
SCG2	RAD51AP2
SHFL	RHOB
SLFN5	RUFY4
SP100	SAT1
SP110	SECTM1
SPRY4	SERPING1
STAT1	SH2D3C
TAP2	SHISA7
TMEM140	SLC13A3
TNFRSF9	SLC15A3
TRANK1	SMC1B
TRIM21	SNX30-DT
TRIM22	SP140L
TRIM5	SPAG4
UBE2L6	SRPX2
ZAR1L	STMN4
	TCIM
	TGFBI
	THBS2
	THEMIS2
	TMPRSS2
	TNFRSF12A
	TTBK1
	UBA7
	ZMYND10

## Sheet: list08
TableS7	list08:
Cell line PE, Clustering results, trajectories of top DEGs (log2FC>2 at any timepoint; padj<0.05)
Total number of DEGs	458
Cluster1 (238)	Cluster2 (190)	Cluster3 (30)
ABCC2	A2M	AVIL
ACRBP	ABCG1	CYP1A1
ACTA1	ADGRE1	CYP1A2
ADAM20P1	AGBL4	IFT122P3
ADCY10	APOL6	LDB3
ALB	ARHGEF33	LINC02204
ALLC	B4GALNT2	LMAN1L
AMPD1	BEST2	LOC101927864
ANGPTL4	C1orf116	LOC101929439
ANKRD1	C3	LOC105370363
ANKRD35	C3AR1	LOC105371929
ANPEP	C4orf50	LOC105373218
APC2	CA4	LOC105376025
ARHGAP30	CALML3-AS1	LOC105376600
BCL2L15	CBLN1	LOC105376675
BCRP3	CCDC88B	LOC105378075
BST1	CCNP	LOC124902134
BTK	CD38	LOC124902696
C19orf38	CDHR4	LOC124903834
C1orf162	CFAP57	LOC124904603
C4A	CFAP61	LOC124904632
C9orf152	CHAC1	LOC124907946
CASS4	CHRNA4	LOC124907952
CATSPERD	CLDN9	LRRN4CL
CATSPERT	CNGB1	MASP2
CCDC13	COL6A4P2	MBP-AS1
CCDC13-AS2	COLEC11	SHISA4
CCR4	COPZ2	SLC17A9
CD70	CPB2-AS1	SPIB
CELF3	CSMD2	ZNF578
CEP192P1	DACT3-AS1
CFAP43	DGKI
CFAP65	DMGDH
CGAS	DNAH8
CKM	ECT2L
CLDN6	EGR2
CNN1	ELOVL3
CNR2	ENPP6
COL5A3	F11
CORIN	FAIM2
CPLX3	FBXO34-AS1
CXCL11	FBXW10
CYP2C18	FGF21
CYP2C19	FNDC11
DHRS2	FOSB
DNAAF3-AS1	FOXJ1
DNAH10	FUT5
DNAH12	GAD2
DNAH17	GCM1
DNAH17-AS1	GDAP1L1
DNAH3	GDF15
DNAI1	GLI1
DRC1	GOLGA6C
DUSP6	GREP1
ELAVL3	GTF2IRD2
ETV7	H3Y1
FAM193B-DT	HEPACAM2
FBXW10B	HFE-AS1
FCGBP	HIPK1-AS1
FLACC1	HP
GABRR2	HPD
GALNT8	HSPB8
GOLGA6FP	ICAM4-AS1
HRH4	IGF2
HSPA5-DT	IL16
IFIT2	IL6
IL17F	INSC
INSM2	IRX4
ITGAM	ITIH1
ITPRIPL1	ITIH3
KCNK10	KCNA1
KLRD1	KLHDC7B-DT
KRT80	KLKP1
LARP4B-DT	KRT17
LCT	KRT75
LHFPL3-AS2	KRTDAP
LINC00886	LGI4
LINC01348	LINC00620
LINC02003	LINC00664
LINC02321	LINC01166
LINC02648	LINC01599
LINC02680	LINC01823
LINC02818	LINC02288
LOC100128770	LINC02780
LOC100130256	LINC02918
LOC100272217	LOC100289473
LOC100506358	LOC100505555
LOC100507351	LOC101927268
LOC101409256	LOC101927603
LOC101926984	LOC101928180
LOC101927262	LOC101929305
LOC101927467	LOC102723814
LOC102723795	LOC105369194
LOC105369812	LOC105370034
LOC105370103	LOC105370789
LOC105370148	LOC105370910
LOC105370866	LOC105372269
LOC105371159	LOC105373056
LOC105371275	LOC105373953
LOC105371452	LOC105375448
LOC105372468	LOC105375559
LOC105372575	LOC105376176
LOC105372753	LOC105378644
LOC105374118	LOC105378834
LOC105374291	LOC105378856
LOC105374789	LOC105379404
LOC105375038	LOC107984701
LOC105376485	LOC107985329
LOC105376861	LOC107985372
LOC105378408	LOC107986163
LOC105378914	LOC107987126
LOC107984192	LOC107987243
LOC107986025	LOC112268295
LOC107986150	LOC124900288
LOC107986489	LOC124900666
LOC107986537	LOC124901014
LOC107987140	LOC124901295
LOC124900743	LOC124901355
LOC124900812	LOC124901431
LOC124900957	LOC124902671
LOC124900962	LOC124902693
LOC124901083	LOC124902765
LOC124901278	LOC124903082
LOC124901279	LOC124904080
LOC124901385	LOC124904106
LOC124901783	LOC124904312
LOC124901795	LOC124904703
LOC124901923	LOC124904746
LOC124902363	LOC124905527
LOC124902411	LOC124906212
LOC124902912	LOC124909369
LOC124903135	MEP1B
LOC124903551	MGAT4EP
LOC124903679	MIR378J
LOC124903964	MRC1
LOC124903965	MYOZ1
LOC124903970	NCAN
LOC124904103	NPHS1
LOC124904194	NPIPB6
LOC124904248	NRXN2-AS1
LOC124904428	NWD1
LOC124904564	OVGP1
LOC124904836	PATL2
LOC124905215	PCDHGA1
LOC124905993	PCK1
LOC124906003	PI15
LOC124906099	PLEKHS1
LOC124906226	PRPF19-DT
LOC124906260	PRR18
LOC124906273	PRSS44P
LOC124908062	RAD51AP2
LOC124909384	RASGRP2
LOC124909477	RFPL4B
LOC284344	RNF183
LRIT3	RPGRIP1
LRRC3C	SGK2
LRRC43	SLC5A5
LSMEM1	SLC6A4
MADCAM1	SPACA6-AS1
MAS1	SPRY4
MEFV	ST8SIA5-DT
MIA	SYN1
MIR616	TBX21
MMP21	TCIM
MMP24	TGM3
MOBP	TLCD3B
MTUS2-AS1	TMEM151B
MUC1	TMEM232
MYO1G	TMEM277P
MYO1H	TRC-GCA17-1
MYRFL	TRI-AAT8-1
NEB	TRK-TTT9-1
NPIPB2	TRS-TGA2-1
NPR3	TTBK1
NSMCE1-DT	TTC9B
OASL	TUBA3FP
PHYHD1	UBA7
PIWIL2	UCHL1-DT
PLEK	VHLL
PNLDC1	VRTN
POPDC2	WDR49
PPEF2	WDR5CP
PRECSIT	WDR93
PSMD3-AS1	WFIKKN2
PSMD7-DT	YIPF7
PTAFR	ZNF252P-AS1
PTCRA	ZNF474
PTGS1	ZNF763
PTPRH	ZNF844
PYCARD-AS1	ZNRD2-DT
PYGM
RAD9B
RBM26-AS1
RDH12
REELD1
RRH
RSPH10B
RSPH4A
RTBDN-AS1
SBSN
SCG2
SELPLG
SEPTIN7-DT
SERINC4
SH2D3C
SKOR2
SLC17A8
SLC22A20P
SLC26A7
SLC2A9
SLC4A1
SLC6A12
SLC6A13
SMIM47
SOX30
STK32B
STMN4
SYT4
TAT
TBX4
TF
TG
THBS2
TINCR
TMEM151A
TMEM220
TNFRSF10B-AS1
TNFRSF9
TRIM72
TUBB3
UNC80
VGF
VXN
WDR87
XKR7
ZFR2
ZSCAN10
ZSCAN12P1
